# Supplementary material for: The Impact of Heterogeneity on Single-Cell Sequencing
Source: Front Genet. 2019 Mar 1;10:8. doi: 10.3389/fgene.2019.00008 (PMC6405636; doi:10.3389/fgene.2019.00008)
Supplement: Supplementary file 1 [file Table_1.XLSX]

## Sheet: Table 2
Table 2: Costs and Throughput of Common scNGS Methods
Source	Instrument	Avg Cells	input cells	est. cost per run	est. cost per cell	UMIs	Cell Phenotype	DNA	RNA	ATAC	3'	full cDNA	Size Range (mm)
10X Genomics	Chromium	5000	100000	1290	0.258	yes	no	yes	yes	yes	yes	no	1_60
Becton Dickinson	AbSeq	96	unk	10000	104.167	yes	no	unk	unk	unk	unk	unk	5-100
Becton Dickinson	Resolve	10000	50000	10000	1	yes	yes	unk	unk	unk	unk	unk	5-100
BioRad-ddseq	High seq 3000	25000	10000	2750	0.11	unk	no	no	yes	unk	unk	unk	unk
Drop-Seq	DropSeq	10000	100000	653	0.0653	yes	no	no	yes	yes	yes	no	1-100
Fluidigm	C1	96	5000	1900	19.7917	yes	no	yes	yes	yes	no	yes	5-10, 11-17, 17-24
Fluidigm	scRRBS	96	5000	1900	45	yes	no	yes	yes	yes	no	yes	5-10, 11-17, 17-24
Fluidigm	C1-HT	800	5000	4000	5	yes	no	yes	yes	yes	yes	no	5-10, 11-17, 17-24
Fluidigm	Polaris	800	5000	10000	12.5	no	yes	no	yes	no	yes	yes	5-10, 11-17, 17-24
In-Drop	custom	10000	100000	5000	0.5	yes	no	no	yes	no	yes	no	5-100
Raindance	RainDrop	unk	unk	unk	unk	yes	no	unk	unk	unk	unk	unk	unk
QIAGEN	CellRaft	44000	unk	unk	unk	unk	no	unk	unk	unk	unk	unk	unk
WaferGen	iCell8	1800	40000	2750	1.52778	yes	limited	soon	yes	unk	unk	maybe	5-100

## Sheet: Table 1
Table 1 - Methods for Single Cell Next Generation Sequencing (scNGS)
RNA Low-Level Detection	Description	Target of protocol	Methodology	Final Product
scRNA-seq	Single-cell mRNA sequencing	mRNA	Polyadenation of mRNA, polyT primer added, reverse transcription of mRNA into DNA, PCR, shearing of DNA	sheared DNA
SUPeR-seq	Single-cell universal poly(A)-independent RNA sequencing	mRNA	Addition of polyA primer with T7 promoter and PCR target, reverse transcription of mRNA into DNA, digestion of primer, PCR and purification	DNA
UMI Method	Unique molecular identifiers (UMIs) identify unique copies derived from each molecule	mRNA	mRNA copied, degenerate molecular tag added, PCR, fragments aligned from each unique molecular tagged, true variant identified in DNA strand	DNA
Digital RNA HiRes-Seq, FREQ-Seq, RNAtag-Seq	cDNA copies are each tagged with a unique molecular barcode, so allele frequency can be calculated. Noncoded base substitutions I mRNA can be assesed in HiRes-Seq	cDNA	cDNA tagged with unique barcodes, preferential amplification, sequencing, sequences aligned and copy ratio determined via the barcodes	RNA abundance
MARS-Seq	Massively parallel RNA single-cell sequencing framework	mRNA	polyA primer with partial T7 promoter and UMI added, mRNA copied, RNA fragmentation with DNaseI, ligation of RNA to ssDNA, reverse transcription of mRNA to DNA, PCR and purification	cDNA
Quartz-Seq	Whole-transcript amplification for single-cells	mRNA	additon of mRNA primer with T7 promoter and PCR target, reverse transcriptin and primer digestion, polyadenation and addition of oligo dT primer with PCR target, replication, addition of blocking primer with LNA, Enrichment with supression PCR	cDNA
DP-Seq	Designated Primer-based RNA-sequencing strategy	loops on RNA secondary structure	PolyA selection, cDNA synthesis, heptamer primers hybridized, PCR	DNA
Smart-Seq, NanoCAGE	mRNA	Switch mechanism at the 5' end of RNA templates	first-strand synthesis of mRNA fragment with MMLV reverse transcriptase, second strand synthesis, PCR and purification	DNA
Smart-Seq2	mRNA	Switch mechanism at the 5' end of RNA templates	First-strand synthesis of mRNA fragment with MMLV reverse transcriptase, cDNA synthesis, PCR amplification, tagmentation, gap repair and enrichment PCR and purification	Enrichment-ready fragment
snRNA-seq	single-nuclei RNA sequencing	mRNA	lyse and centrifuge cells in suspension, sort nuclei, first strand synthesis, cDNA synthesis, PCR, tagmentation, Gap repair and PCR	Enrichment-ready fragment
FRISCR	Fixed and recovered intact single-cell RNA	mRNA	sort single cells from suspension, lyse cells and cross link reversal, RNA isolation, first-strand synthesis, cDNA synthesis, PCR, tagmentation, Gap repair and PCR	Enrichment-ready fragment
CEL-Seq	Cell expression by linear amplification and sequencing	mRNA from multiple cells	addition of polyT primer wih 5' adapter and T7 promoter, second-strand synthesis, pooling of dsRNA, fragmentation, addition of adapters, reverse-transcription, PCR, separation of cell sequences based on unique indeces	unique DNA from multiple single cells
STRT	Single-cell tagged reverse transcription	mRNA from multiple single cells	addition of oligo(dT) primer, cDNA synthesis, addition of 3-6 cytosines, addition of template-switiching primer, introductionof unique index, pooling, single-primer PCR and purification, separation of cell sequences based on unique indeces	unique DNA from multiple single cells
TCR Chain Pairing	Identify T-cell Receptor alpha-beta chain pairing in single cells	TCRα and TCRβ mRNA	reverse transcription, amplification, overlap extension, nested PCR amplification, PCR suppression of non-fused molecules	DNA
TCR-LA-MC PCR	TCR ligation-anchored-magneticall captured PCR	RNA	Constant (C) gene of the TCR chains, (C) gene cDNA synthesis, RNA digestion, ssDNA linker ligation, PCR, PCR with nested primers, addition of sequencing adapters	DNA ready for sequencing
CirSeq	Identify low abundance RNA viruses with circular sequencing	Whole-genome RNA	circularization of RNA with kinase and RNA ligase 1, addition of random primers, repeat cycle multiple times, identification of errors and mutations	Corrected sequence
TIVA	Transcriptome in vivo analysis	Whole-genome RNA	Addition of biotin into cells via Cell-penetrating peptide (CPP), photoactivation, annealing of polyU Cy3 to mRNA, capture on Streptavidin coated magnetic beads	mRNA from single cell
PAIR	Peptide nucleic acid-assisted identification of RNA bidning protein	Whole-genome RNA	Creation of peptide nucleic analog for binding site for RNA-binding protein, addition of RNA binding protein into cels via CPP, photoactivation, capture on magnetic beads, visualization of protein on SDS-PAGE	Protein visualization
CLaP	Cell labeling via photobleaching	mRNA from single cell	Addition of Biotin-4-fluorescein to confluent cells in culture, photobleach and crosslink with laser, Cy5-streptavidin labeling, isolation of tagged cells, reverse-transcription, sequencing	Barcoded mRNA from single cells
CytoSeq	Gene expression cytometry	mRNA from single cell	Addition of beads with unique labels oligos and suspended single-cells into microwells, cell lysis and mRNA hybridization onto bead, pooling of all beads, cDNA synthesis and amplification, sequencing	Barcoded mRNA from single cells
Drop-Seq	Analyze mRNA transcripts from individual cells in droplets	mRNA from single cell	Addition of beads with unique labels oligos and suspended single-cells into droplets, cell lysis and mRNA hybridization onto bead, pooling of all beads, cDNA synthesis and amplification, sequencing	Barcoded mRNA from single cells
Hi-SCL	High-throghput single-cell labeling	mRNA from single cell	Addition of beads with unique labels oligos and suspended single-cells into droplets, cell lysis and mRNA hybridization onto bead, pooling of all beads, cDNA synthesis and amplification, sequencing	Barcoded mRNA from single cells
inDrop	High-throughput single-cell labeling with indexng droplts	mRNA from single cell	Addition of unique oligos to hydrogel microspheres, single cell loaded into droplets with lysis bugger, microspheres and droplets combined, UV primer released, droplets pooled, cDNA sythesis and amplification, sequencing	Barcoded mRNA from single cells
Nuc-Seq	Single nucleus RNA sequencing method	mRNA from a single cell	Centrifugation of frozen and fixed tissue, nuclei sorted out, mRNA fragments isolated, cDNA synthesis, PCR, tagmentation, gap repair and PCR	Enrichment-ready fragment
Div-Seq	Single-cell RNA barcoding and sequencing	mRNA from single cell	Labeling of in vivo tissue, nuclei isolation, Click-IT tagging, sorting with FACS, cDNA synthesis, PCR, tagmentation, gap repair and PCR	Enrichment-ready fragment
SCRB-Seq	Single-cell RNA barcoding and sequencing	mRNA from single cell	Cells in suspension sorted by FACS, cell lysis, RNA isolation, oligo hybridization, second strand RNA synthesis, pooling, reverse transcription, PCR	cDNA
DNA Low-Level Detection
smMIP	Single Molecule Molecular Invasion Probes (smMIPs) for detecting low frequency targets	Gene of interest	Degenerate molecular tagging of genomic DNA, target sequence copied, exonuclease cutting, PCR, uniquely tagged fragments aligned	corrected sequence
MIPSTR	Targeted capture of STR loci by smMIPs	Short tandem repeats (STR)	Degenerate molecular tagging of targeted STR, target STR copied, amplification and sequencing	identification of natural variation between individuals and somatic variation within an individual
MDA, IMS-MDA, MIDAS	Multiple displacement amplification, Immunomagnetic separaton for targeted bacterial enrichment for MDA, Microwell displacement amplification system	Genome	Primer hybridization, DNA synthesis	Amplified DNA
MALBAC	Multiple annealing and looping based amplification cycles	Genome	Primer hybridization, DNA synthesis, denaturing, repitition of several amplification cycles, PCR	DNA
Nuc-seq, SNES	Single G2/M nucleus sequencingof cells in S phase, Single nucelus exome sequencing	Single-cell genomes	Cells sorted from G2/M distribution, isolation of nucleus, limited amplificaton and synthesis	DNA
OS-Seq	Oligonucleotide-selective sequencing.	Gene of interest	Fragmentation of target sequence, creaction of target-specific oligos, addition of single adapters to build a library, extension/ denaturing/hybridization cydles	Sequence captured on flow cell
Safe-SeqS	Use of UMIs to detect rare variants	Rare mutation in DNA	DNA sheared, ends of DNA act as UMIs, adapters ligated, amplification and solid phase capture, sequencing, alignment to determine ratios	Identification of mutant
Duplex-Seq	Detection of rare mutations via sequncing and aligning two DNA strands	Rare mutation in both strands	Addition of adapters, ligation and PCR, sequencing, creation of single strand conensus sequence from each unique molecular tag, creation of duplex sequences	Identification of mutant
scAba-seq	Detection of 5hmC marks in single cells	5hmc marks in single cells	Glucosylation of hydroxy-methylated DNA, addition of AbaSI nuclease, ligation, pooling, T7 amplification	DNA
scRC-Seq	Single cell retrotransposon capture sequencing	Novel retrotransposition events	FACS isolation of cells in suspension, isolation of nuclei, whole-genome amplification, creation of sequencing library, sequenced capture	Enriched library
scChIP-seq	Single cell chromatin immunoprecipitation	DNA protein complex	Crosslinking of proteins and DNA, sample fragmentation, exonuclease digestion, immunoprecipitation, DNA extraction	DNA
scATAC-seq (cell index)	Single-cell assay for transposase accessible chromatin	DNA protein complex	Isolation of nuclei from cells in suspension, sample split, barcode each well with Tn5 transposase, pooling and dilution, sample split, each well PCR-barcoded, pooling for library prep	DNA
scATAC-seq (microfluidics)	Single-cell assay for transposase accessible chromatin	DNA protein complex	Single cell isolated, lysing and addition of Tn5 transposase, insertion in egions of open chromatin, fragmentation and priming, amplification with cell-specific barcodes, pooling libraries from all cells	DNA
Drop-ChIP	Droplet-based single-cell ChIP-seq	DNA protein complex	Single cells loaded into droplets with lysis buffer and Mnase, droplet with unique oligos added, droplets fused and pooled, chromatin immuno-precipitation, sequencing	Barcoded sequences from single cells
SMDB	Single-molecule droplet barcoding	DNA templates	Single template encapsulation, template amplification, template fragmentation, droplets barcoded, pooling for library prep	DNA
Integrated Techniques
DR-Seq	Genome DNA and mRNA sequencing	Single cell lysed, reverse transcription with barcoded primer, addition of Ad-2 primer, quasilinear amplification, samples split (one for cDNA amplification and one or gDNA amplification	cDNA and gDNA amplifed sequences	DNA and cDNA
scTrio-seq	Single-cell triple omics sequencing	DNA, RNA, and DNA methylation of single cell	DNA-- sequencing adapters added to isolated DNA, PCR, sequence	DNA
G&T-seq	Genome and transcriptome sequencing from a single cell (G&T-seq)	RNA and DNA of single cell	Isolation of single cell, lyse cell, streptavidin magnetc bead with mRNA primer added, DNA and RNA separatin, on-bead transcriptome amplification/whole-genome amplification, sequencing, RNA and genome alignment	Aligned RNA and genome
scM&T-seq	Methylome and transriptome sequencing from a single cell	RNA and DNA of single cell	Isolation of single cell, lyse cell, streptavidin magnetc bead with mRNA primer added, DNA and RNA separatin, on-bead transcriptome amplification/whole-genome amplification, sequencing, RNA and genome alignment	Aligned RNA and genome
AbSeq / CITE-seq	Epitope profiling and transcriptome sequencing	Protein and RNA	Isolation of single cell, lyse cell, beads with mRNA primer added, on-bead transcriptome amplification and binding with oligonucleotide conjugated barcodes to antibodies	cDNA and DNA
